# Supplementary material for: Individual differences in eyewitness accuracy across multiple lineups of faces
Source: Cogn Res Princ Implic. 2018 Aug 8;3:30. doi: 10.1186/s41235-018-0121-8 (PMC6091462; doi:10.1186/s41235-018-0121-8)
Supplement: Supplementary file 1 — Supplementary Material: Full Datasets for Experiments 1, 2 and 3. (XLSX 43 kb) [file 41235_2018_121_MOESM1_ESM.xlsx]

## Sheet: Experiment 1 Raw Data
Participant no.	Gender	Age		Lineup 1	Resp	Cresp	Accuracy		Lineup 2	Resp	Cresp	Accuracy		Lineup 3	Resp	Cresp	Accuracy		Lineup 4	Resp	Cresp	Accuracy		Lineup 5	Resp	Cresp	Accuracy		Lineup 6	Resp	Cresp	Accuracy
1	Male	20		F	1	a	0		C	2	2	1		A	5	5	1		E	3	3	1		D	a	a	1		B	a	a	1
2	Male	22		F	5	a	0		C	2	2	1		A	5	5	1		E	3	3	1		D	a	a	1		B	a	a	1
3	Male	22		F	a	a	1		C	a	2	0		A	4	5	0		E	2	3	0		D	a	a	1		B	a	a	1
4	Female	24		F	6	a	0		B	a	a	1		E	a	3	0		A	a	5	0		C	a	2	0		D	5	a	0
5	Female	22		F	4	a	0		B	a	a	1		E	6	3	0		A	5	5	1		C	2	2	1		D	2	a	0
6	Female	25		F	1	a	0		B	a	a	1		E	3	3	1		A	4	5	0		C	2	2	1		D	1	a	0
7	Female	24		F	a	a	1		B	a	a	1		E	a	3	0		A	4	5	0		C	a	2	0		D	a	a	1
8	Female	31		F	a	a	1		B	a	a	1		E	a	3	0		A	5	5	1		C	2	2	1		D	a	a	1
9	Male	24		A	3	5	0		D	a	a	1		B	a	a	1		F	a	a	1		C	2	2	1		E	3	3	1
10	Female	19		A	5	5	1		D	a	a	1		B	a	a	1		F	a	a	1		C	2	2	1		E	3	3	1
11	Female	27		A	5	5	1		D	a	a	1		B	a	a	1		F	a	a	1		C	2	2	1		E	3	3	1
12	Female	22		A	5	5	1		D	a	a	1		B	a	a	1		F	a	a	1		C	2	2	1		E	3	3	1
13	Female	20		A	5	5	1		D	a	a	1		B	a	a	1		F	4	a	0		C	2	2	1		E	3	3	1
14	Male	27		A	5	5	1		D	3	a	0		B	1	a	0		F	6	a	0		C	2	2	1		E	3	3	1
15	Male	19		D	a	a	1		A	5	5	1		B	a	a	1		F	a	a	1		E	3	3	1		C	2	2	1
16	Female	22		D	a	a	1		A	4	5	0		B	a	a	1		F	a	a	1		E	a	3	0		C	a	2	0
17	Female	19		D	1	a	0		A	4	5	0		B	3	a	0		F	6	a	0		E	2	3	0		C	a	2	0
18	Male	20		D	3	a	0		A	4	5	0		B	a	a	1		F	a	a	1		E	a	3	0		C	a	2	0
19	Male	23		C	2	2	1		A	5	5	1		B	a	a	1		E	3	3	1		F	a	a	1		D	a	a	1
20	Male	32		C	2	2	1		A	5	5	1		B	a	a	1		E	3	3	1		F	a	a	1		D	a	a	1
21	Male	25		C	2	2	1		A	5	5	1		B	a	a	1		E	3	3	1		F	a	a	1		D	a	a	1
22	Female	20		C	a	2	0		A	a	5	0		B	3	a	0		E	2	3	0		F	a	a	1		D	1	a	0
23	Female	24		A	5	5	1		D	a	a	1		F	a	a	1		B	a	a	1		C	2	2	1		E	3	3	1
24	Female	27		A	5	5	1		D	a	a	1		F	a	a	1		B	a	a	1		C	2	2	1		E	3	3	1
25	Male	36		A	5	5	1		D	a	a	1		F	a	a	1		B	a	a	1		C	2	2	1		E	3	3	1
26	Male	23		A	4	5	0		D	a	a	1		F	1	a	0		B	2	a	0		C	3	2	0		E	a	3	0
27	Male	22		B	3	a	0		F	4	a	0		D	1	a	0		E	4	3	0		A	2	5	0		C	2	2	1
28	Male	31		F	4	a	0		B	a	a	1		D	a	a	1		E	6	3	0		C	a	2	0		A	2	5	0
29	Female	18		F	4	a	0		B	a	a	1		D	a	a	1		E	6	3	0		C	a	2	0		A	2	5	0
30	Female	22		F	1	a	0		B	2	a	0		D	a	a	1		E	3	3	1		C	2	2	1		A	5	5	1
31	Female	23		F	1	a	0		B	2	a	0		D	a	a	1		E	a	3	0		C	3	2	0		A	5	5	1
32	Female	18		B	4	a	0		F	3	a	0		D	1	a	0		E	a	3	0		A	5	5	1		C	1	2	0
33	Female	18		B	4	a	0		F	3	a	0		D	a	a	1		E	a	3	0		A	5	5	1		C	2	2	1
34	Female	14		B	a	a	1		F	a	a	1		D	6	a	0		E	3	3	1		A	a	5	0		C	a	2	0
35	Male	19		B	1	a	0		F	a	a	1		E	3	3	1		A	a	5	0		D	3	a	0		C	2	2	1
36	Female	15		A	4	5	0		B	3	a	0		D	5	a	0		F	4	a	0		E	6	3	0		C	2	2	1
37	Female	14		A	3	5	0		B	a	a	1		D	a	a	1		F	5	a	0		E	3	3	1		C	2	2	1
38	Male	18		A	6	5	0		B	1	a	0		D	3	a	0		F	a	a	1		E	a	3	0		C	2	2	1
39	Male	24		A	2	5	0		B	a	a	1		D	a	a	1		F	4	a	0		E	3	3	1		C	2	2	1
40	Female	20		B	a	a	1		F	a	a	1		E	3	3	1		A	5	5	1		D	a	a	1		C	2	2	1
Explanations of labels:
Lineup 1	First lineup seen by a participant						Note that letters under these headings correspond to lineups shown in Figure 1 in manuscript.
Lineup 2	Second lineup seen by a participant
Lineup 3	Third lineup seen by a participant.
Lineup 4	Fourth lineup seen by a participant.
Lineup 4	Fifth lineup seen by a participant.
Lineup 6	Sixth lineup seen by a participant.
Resp	Participant's response ('a' means target declared absent, 1 means face in position 1 in the lineup was selected, and so on)
Cresp	Correct answer to the lineup ('a' means target is absent, 1 means face in position 1 in the lineup is the target, and so on)
Accuracy	Participant's response (Resp) coded as a function of the correct response (Cresp). 1 means an accurate response, 0 an inaccurate response.
Codes of Lineup identities
A	1,2,3,4,5,6			Note that identity numbers consistently refer to the same person (for example, identity 1 is the same person in all lineups). This is a different method of coding than Resp which captured the position in the lineup of the chosen face. Identity 5 is the target.
B	6,7,1,8,9,10			Identity numbers are consistent with those used in Experiment 2.
C	8,5,7,3,11,4
D	4,1,6,11,12,9
E	11,12,5,9,10,2
F	7,10,8,2,3,12

## Sheet: Experiment 2 Raw Data
Participant no.	Gender	Age		Lineup 1	Resp	Cresp	Accuracy		Lineup 2	Resp	Cresp	Accuracy		Lineup 3	Resp	Cresp	Accuracy		Lineup 4	Resp	Cresp	Accuracy		Lineup 5	Resp	Cresp	Accuracy		Lineup 6	Resp	Cresp	Accuracy
1	Female	13		Standard TA	5	a	0		Standard TP	2	2	1		Social TA	a	a	1		ID TP	4	4	1		ID TA	4	a	0		Social TP	a	1	0
2	Female	24		Standard TA	a	a	1		Standard TP	2	2	1		Social TA	a	a	1		ID TP	a	4	0		ID TA	a	a	1		Social TP	a	1	0
3	Male	15		Standard TA	3	a	0		Standard TP	a	2	0		Social TA	a	a	1		ID TP	a	4	0		ID TA	a	a	1		Social TP	a	1	0
4	Male	21		Standard TA	a	a	1		Social TP	1	1	1		ID TA	a	a	1		ID TP	a	4	0		Standard TP	2	2	1		Social TA	a	a	1
5	Female	18		ID TA	5	a	0		Standard TA	a	a	1		Standard TP	a	2	0		Social TA	a	a	1		Social TP	a	1	0		ID TP	a	4	0
6	Male	35		ID TA	6	a	0		Standard TA	2	a	0		Standard TP	a	2	0		Social TA	4	a	0		Social TP	a	1	0		ID TP	a	4	0
7	Female	15		ID TA	6	a	0		Standard TA	3	a	0		Standard TP	a	2	0		Social TA	6	a	0		Social TP	a	1	0		ID TP	a	4	0
8	Female	19		ID TA	a	a	1		Standard TA	3	a	0		Standard TP	6	2	0		Social TA	a	a	1		Social TP	a	1	0		ID TP	a	4	0
9	Female	16		Standard TP	a	2	0		Standard TA	a	a	1		Social TP	1	1	1		Social TA	a	a	1		ID TP	3	4	0		ID TA	4	a	0
10	Male	25		Standard TP	a	2	0		Standard TA	a	a	1		Social TP	a	1	0		Social TA	a	a	1		ID TP	a	4	0		ID TA	a	a	1
11	Male	21		Standard TP	2	2	1		Standard TA	a	a	1		Social TP	a	1	0		Social TA	a	a	1		ID TP	4	4	1		ID TA	a	a	1
12	Male	22		Standard TP	2	2	1		Standard TA	a	a	1		Social TP	1	1	1		Social TA	6	a	0		ID TP	4	4	1		ID TA	a	a	1
13	Female	25		Social TA	a	a	1		Social TP	1	1	1		ID TP	4	4	1		ID TA	a	a	1		Standard TA	a	a	1		Standard TP	2	2	1
14	Male	19		Social TA	a	a	1		Social TP	1	1	1		ID TP	a	4	0		ID TA	a	a	1		Standard TA	a	a	1		Standard TP	2	2	1
15	Female	23		Standard TP	1	2	0		Social TA	a	a	1		Social TP	a	1	0		ID TP	a	4	0		ID TA	4	a	0		Standard TA	a	a	1
16	Female	17		Social TP	1	1	1		ID TP	a	4	0		ID TA	5	a	0		Standard TA	a	a	1		Social TA	6	a	0		Standard TP	a	2	0
17	Female	20		Social TP	a	1	0		ID TP	a	4	0		Social TA	4	a	0		Standard TA	a	a	1		ID TA	6	a	0		Standard TP	a	2	0
18	Female	17		Social TP	1	1	1		ID TP	3	4	0		Social TA	3	a	0		Standard TA	a	a	1		ID TA	4	a	0		Standard TP	2	2	1
19	Female	18		Social TP	a	1	0		ID TP	a	4	0		Social TA	6	a	0		Standard TA	a	a	1		ID TA	a	a	1		Standard TP	1	2	0
20	Female	15		Standard TA	a	a	1		Standard TP	2	2	1		ID TA	a	a	1		Social TA	1	a	0		Social TP	1	1	1		ID TP	4	4	1
21	Male	19		ID TP	a	4	0		Standard TP	2	2	1		Social TA	a	a	1		ID TA	a	a	1		Social TP	1	1	1		Standard TA	a	a	1
22	Female	18		ID TP	4	4	1		Standard TP	2	2	1		Social TA	4	a	0		ID TA	6	a	0		Social TP	a	1	0		Standard TA	a	a	1
23	Female	20		ID TP	3	4	0		Standard TP	2	2	1		Social TA	4	a	0		ID TA	a	a	1		Social TP	a	1	0		Standard TA	a	a	1
24	Female	31		Standard TP	2	2	1		Social TA	a	a	1		Social TP	a	1	0		ID TP	4	4	1		ID TA	a	a	1		Standard TA	a	a	1
25	Male	22		ID TP	3	4	0		Standard TA	6	a	0		Standard TP	a	2	0		ID TA	2	a	0		Social TA	4	a	0		Social TP	1	1	1
26	Male	17		Social TA	a	a	1		ID TA	a	a	1		Standard TA	3	a	0		Standard TP	2	2	1		ID TP	4	4	1		Social TP	1	1	1
27	Male	19		Social TA	6	a	0		ID TA	a	a	1		Standard TA	3	a	0		Standard TP	2	2	1		ID TP	4	4	1		Social TP	a	1	0
28	Female	21		Social TA	5	a	0		ID TA	a	a	1		Standard TA	a	a	1		Standard TP	a	2	0		ID TP	a	4	0		Social TP	1	1	1
29	Female	18		Social TA	6	a	0		ID TA	a	a	1		Standard TA	a	a	1		Standard TP	5	2	0		ID TP	a	4	0		Social TP	1	1	1
30	Female	17		Standard TA	a	a	1		Social TA	2	a	0		ID TA	5	a	0		Social TP	a	1	0		Standard TP	a	2	0		ID TP	a	4	0
31	Male	21		Standard TP	4	2	0		Social TA	a	a	1		Social TP	5	1	0		ID TP	a	4	0		ID TA	3	a	0		Standard TA	1	a	0
32	Male	16		Standard TA	a	a	1		Social TA	1	a	0		ID TA	a	a	1		Social TP	a	1	0		Standard TP	a	2	0		ID TP	a	4	0
33	Male	20		Standard TA	a	a	1		Social TA	a	a	1		ID TA	a	a	1		Social TP	1	1	1		Standard TP	2	2	1		ID TP	4	4	1
34	Male	19		Standard TA	a	a	1		Social TA	5	a	0		ID TA	5	a	0		Standard TP	a	2	0		Social TP	2	1	0		ID TP	4	4	1
35	Female	27		ID TP	3	4	0		Social TP	6	1	0		Standard TP	2	2	1		Standard TA	a	a	1		Social TA	2	a	0		ID TA	6	a	0
36	Female	20		ID TP	3	4	0		Social TP	1	1	1		Standard TP	a	2	0		Standard TA	a	a	1		Social TA	6	a	0		ID TA	a	a	1
37	Male	17		ID TP	4	4	1		Social TP	a	1	0		Standard TP	2	2	1		Standard TA	a	a	1		Social TA	a	a	1		ID TA	3	a	0
38	Male	29		Social TA	6	a	0		Standard TP	a	2	0		ID TA	a	a	1		ID TP	4	4	1		Social TP	a	1	0		Standard TA	a	a	1
39	Female	20		Social TA	a	a	1		Standard TP	a	2	0		ID TA	a	a	1		ID TP	a	4	0		Social TP	a	1	0		Standard TA	2	a	0
40	Female	16		Social TA	4	a	0		Standard TP	a	2	0		ID TA	a	a	1		ID TP	a	4	0		Social TP	1	1	1		Standard TA	a	a	1
Explanations of labels:
Lineup 1	First lineup seen by a participant						Note that lineups under these headings correspond to lineups shown in Figure 3 in manuscript. TP refers to the target-present version of a lineup type, TA refers to the target-absent version.
Lineup 2	Second lineup seen by a participant
Lineup 3	Third lineup seen by a participant.
Lineup 4	Fourth lineup seen by a participant.
Lineup 4	Fifth lineup seen by a participant.
Lineup 6	Sixth lineup seen by a participant.
Resp	Participant's response ('a' means target declared absent, 1 means face in position 1 in the lineup, and so on)
Cresp	Correct answer to the lineup ('a' means target is absent, 1 means face in position 1 in the lineup, and so on)
Accuracy	Participant's response (Resp) coded as a function of the correct response (Cresp). 1 means an accurate response, 0 an inaccurate response.
Codes of Lineup identities
Standard TP	10,5,7,3,11,4			Note that identity numbers consistently refer to the same person (for example, identity 1 is the same person in all lineups). This is a different method of coding than Resp which captured the position in the lineup of the chosen face. Identity 5 is the target.
Standard TA	12,9,8,1,2,6			Identity numbers are consistent with those used in Experiment 1.
ID TP	8,11,2,5,1,7
ID TA	3,12,4,9,6,10
Social TP	5,8,11,12,3,9
Social TA	7,10,6,2,4,1

## Sheet: Experiment 3 Raw Data
Participant no.	Gender	Age		Lineup 1	Resp	Cresp	Accuracy		Lineup 2	Resp	Cresp	Accuracy		Lineup 3	Resp	Cresp	Accuracy		Lineup 4	Resp	Cresp	Accuracy		Lineup 5	Resp	Cresp	Accuracy		Lineup 6	Resp	Cresp	Accuracy		1-in-10 Data	Hits Ave	CR Ave		CFMT Data	Intro	no noise	noise	difficult	total
1	female	19		ID TP	6	6	1		Standard TP	3	3	1		Social TA	1	1	1		ID TA	a	a	1		Standard TA	5	a	0		Social TP	a	a	1			0.85	0.15			18	30	23	18	89
2	female	19		Standard TA	2	4	0		ID TA	a	a	1		Social TA	6	6	1		Standard TP	a	a	1		ID TP	a	5	0		Social TP	a	a	1			0.2	0.5			18	24	19	11	72
3	female	19		Social TP	a	a	1		Standard TP	3	3	1		Social TA	1	1	1		ID TP	a	6	0		ID TA	a	a	1		Standard TA	a	a	1			0.35	0.65			18	30	16	12	76
4	male	30		Standard TP	a	a	1		ID TA	a	a	1		Social TA	5	6	0		Standard TA	4	4	1		Social TP	1	a	0		ID TP	a	5	0			0.25	0.75			18	26	17	14	75
5	female	18		Standard TP	3	3	1		Standard TA	a	a	1		ID TP	6	6	1		ID TA	a	a	1		Social TA	1	1	1		Social TP	a	a	1			0.5	0.6			18	24	14	9	65
6	female	22		ID TP	5	5	1		Social TA	6	6	1		Social TP	a	a	1		Standard TA	4	4	1		ID TA	a	a	1		Standard TP	a	a	1			0.6	0.6			18	17	8	10	53
7	male	21		Standard TA	a	a	1		Social TA	1	1	1		Standard TP	3	3	1		ID TP	6	6	1		Social TP	a	a	1		ID TA	a	a	1			0.75	0.65			16	13	9	11	49
8	female	21		Standard TA	4	4	1		Social TA	6	6	1		Standard TP	a	a	1		ID TA	a	a	1		Social TP	a	a	1		ID TP	5	5	1			0.55	1			18	20	13	14	65
9	female	19		Standard TA	a	a	1		ID TA	a	a	1		Social TP	a	a	1		Social TA	1	1	1		ID TP	a	6	0		Standard TP	3	3	1			0.5	0.95			18	30	17	10	75
10	female	18		ID TP	a	5	0		ID TA	a	a	1		Standard TA	4	4	1		Standard TP	a	a	1		Social TA	a	6	0		Social TP	a	a	1			0.6	0.6			18	27	15	10	70
11	female	19		Standard TA	a	a	1		ID TA	a	a	1		Social TA	1	1	1		Standard TP	3	3	1		ID TP	a	6	0		Social TP	a	a	1			0.55	0.8			18	23	18	13	72
12	female	19		Standard TA	4	4	1		ID TP	5	5	1		Social TA	6	6	1		Social TP	1	a	0		Standard TP	a	a	1		ID TA	a	a	1			1	0.45			18	30	24	17	89
13	female	19		Social TP	a	a	1		ID TP	6	6	1		Standard TA	a	a	1		Standard TP	3	3	1		Social TA	1	1	1		ID TA	a	a	1			0.55	0.4			18	27	19	16	80
14	female	20		ID TA	a	a	1		ID TP	3	5	0		Standard TP	a	a	1		Standard TA	4	4	1		Social TP	a	a	1		Social TA	6	6	1			0.55	0.45			18	28	18	11	75
15	female	19		Standard TP	3	3	1		Social TA	1	1	1		Standard TA	a	a	1		Social TP	a	a	1		ID TA	a	a	1		ID TP	a	6	0			0.5	0.45			18	29	16	17	80
16	male	22		ID TP	5	5	1		ID TA	5	a	0		Social TP	1	a	0		Standard TP	6	a	0		Social TA	3	6	0		Standard TA	6	4	0			0.75	0.55			18	21	15	10	64
17	female	21		ID TP	6	6	1		Standard TP	3	3	1		ID TA	a	a	1		Standard TA	a	a	1		Social TP	a	a	1		Social TA	1	1	1			0.75	0.85			18	26	18	12	74
18	male	22		Standard TP	a	a	1		Social TP	a	a	1		Standard TA	a	4	0		Social TA	a	6	0		ID TP	a	5	0		ID TA	a	a	1			0.5	0.7			18	24	12	11	65
19	female	19		Standard TA	a	a	1		Social TA	1	1	1		ID TA	a	a	1		Standard TP	3	3	1		Social TP	a	a	1		ID TP	a	6	0			0.65	0			17	24	19	13	73
20	female	18		Social TA	6	6	1		Social TP	a	a	1		ID TA	a	a	1		ID TP	5	5	1		Standard TA	4	4	1		Standard TP	a	a	1			0.85	0.35			18	23	16	9	66
21	male	31		ID TA	a	a	1		Standard TA	1	a	0		Social TA	1	1	1		Standard TP	3	3	1		ID TP	6	6	1		Social TP	4	a	0			1	0.6			18	24	17	16	75
22	female	18		ID TP	a	5	0		Social TP	a	a	1		ID TA	a	a	1		Social TA	6	6	1		Standard TA	4	4	1		Standard TP	a	a	1			0.3	0.85			18	24	9	7	58
23	female	19		Social TA	1	1	1		Social TP	a	a	1		ID TA	a	a	1		ID TP	a	6	0		Standard TA	a	a	1		Standard TP	3	3	1			0.55	0.4			18	24	10	12	64
24	female	21		Standard TP	a	a	1		Social TA	a	6	0		ID TA	a	a	1		Standard TA	a	4	0		Social TP	a	a	1		ID TP	a	5	0			0.65	0.75			14	21	14	9	58
25	female	25		ID TA	a	a	1		Social TA	1	1	1		Standard TP	3	3	1		Standard TA	a	a	1		ID TP	6	6	1		Social TP	1	a	0			0.8	0.4			18	21	10	9	58
26	female	18		Social TP	a	a	1		ID TP	a	5	0		Social TA	6	6	1		Standard TP	a	a	1		ID TA	a	a	1		Standard TA	a	4	0			0.55	0.85			18	18	11	9	56
27	female	19		Social TP	a	a	1		ID TP	6	6	1		Standard TP	3	3	1		Social TA	1	1	1		Standard TA	a	a	1		ID TA	a	a	1			0.6	0.85			18	28	16	11	73
28	male	29		Standard TP	a	a	1		ID TP	a	5	0		Social TA	6	6	1		Standard TA	4	4	1		Social TP	a	a	1		ID TA	a	a	1			0.55	0.8			18	28	20	13	79
29	female	20		ID TA	a	a	1		Social TA	1	1	1		Social TP	a	a	1		Standard TA	a	a	1		Standard TP	3	3	1		ID TP	a	6	0			0.7	0.75			18	24	11	10	63
30	female	18		Standard TA	a	4	0		Standard TP	a	a	1		Social TP	a	a	1		Social TA	a	6	0		ID TA	a	a	1		ID TP	a	5	0			0.65	0.65			16	17	9	7	49
31	female	19		Social TA	1	1	1		Standard TA	a	a	1		ID TP	6	6	1		Social TP	a	a	1		ID TA	a	a	1		Standard TP	3	3	1			0.85	0.65			18	28	17	14	77
32	female	19		ID TA	a	a	1		Social TA	6	6	1		ID TP	a	5	0		Standard TP	a	a	1		Standard TA	4	4	1		Social TP	a	a	1			0.45	0.4			18	26	17	13	74
33	female	19		Social TP	a	a	1		Social TA	1	1	1		Standard TA	a	a	1		ID TP	6	6	1		ID TA	a	a	1		Standard TP	3	3	1			0.55	0.55			18	29	22	18	87
34	male	24		Social TA	a	6	0		Standard TA	4	4	1		ID TA	a	a	1		Standard TP	a	a	1		ID TP	5	5	1		Social TP	a	a	1			0.75	0.2			18	23	16	13	70
35	male	27		Social TP	a	a	1		Standard TP	3	3	1		ID TP	6	6	1		Social TA	1	1	1		ID TA	a	a	1		Standard TA	1	a	0			0.55	0.5			14	17	10	12	53
36	female	19		Standard TP	a	a	1		ID TA	a	a	1		Social TP	3	a	0		Standard TA	a	4	0		ID TP	a	5	0		Social TA	2	6	0			0.25	0.65			18	29	21	17	85
37	female	19		ID TP	6	6	1		Standard TP	3	3	1		Social TA	1	1	1		Standard TA	a	a	1		Social TP	a	a	1		ID TA	a	a	1			0.6	0.4			18	21	10	11	60
38	female	18		Social TA	6	6	1		Standard TP	a	a	1		Standard TA	4	4	1		Social TP	a	a	1		ID TA	2	a	0		ID TP	a	5	0			0.6	0.95			17	25	13	6	61
39	female	19		Standard TA	a	a	1		Standard TP	3	3	1		Social TP	a	a	1		Social TA	1	1	1		ID TA	a	a	1		ID TP	a	6	0			0.7	0.25			18	22	15	13	68
40	female	19		Standard TP	a	a	1		Social TA	6	6	1		ID TP	4	5	0		Social TP	1	a	0		Standard TA	4	4	1		ID TA	2	a	0			0.5	0.65			18	13	6	12	49
41	female	19		Standard TA	a	a	1		Standard TP	3	3	1		Social TP	a	a	1		ID TA	a	a	1		ID TP	6	6	1		Social TA	1	1	1			0.3	1			18	26	21	15	80
42	female	19		Social TA	6	6	1		Standard TA	4	4	1		Standard TP	2	a	0		ID TA	6	a	0		Social TP	4	a	0		ID TP	4	5	0			0.55	0.85			18	28	16	11	73
43	female	18		ID TA	a	a	1		ID TP	6	6	1		Social TP	a	a	1		Standard TP	3	3	1		Social TA	1	1	1		Standard TA	a	a	1			0.45	0.65			18	25	14	12	69
44	female	19		Standard TP	a	a	1		ID TP	2	5	0		Standard TA	a	4	0		ID TA	a	a	1		Social TP	a	a	1		Social TA	6	6	1			0.55	0.45			18	24	18	14	74
45	female	19		Standard TA	a	a	1		Social TA	1	1	1		Social TP	a	a	1		ID TA	a	a	1		Standard TP	3	3	1		ID TP	a	6	0			0.8	0.9			18	22	20	13	73
46	female	19		Social TA	a	6	0		ID TA	a	a	1		ID TP	4	5	0		Standard TP	2	a	0		Standard TA	a	4	0		Social TP	1	a	0			0.5	0			17	17	8	6	48
47	female	19		ID TA	a	a	1		Standard TA	a	a	1		Standard TP	3	3	1		Social TP	a	a	1		ID TP	a	6	0		Social TA	1	1	1			0.5	0.6			18	28	21	13	80
48	female	18		Standard TP	a	a	1		ID TP	a	5	0		Social TA	6	6	1		ID TA	a	a	1		Social TP	a	a	1		Standard TA	4	4	1			0.65	0.85			18	30	21	24	93
49	female	20		Standard TP	a	3	0		Standard TA	a	a	1		Social TA	1	1	1		Social TP	a	a	1		ID TA	a	a	1		ID TP	6	6	1			0.9	0.7			18	30	21	17	86
50	male	23		ID TA	a	a	1		Standard TP	a	a	1		ID TP	5	5	1		Social TP	a	a	1		Standard TA	4	4	1		Social TA	6	6	1			0.9	0.8			18	26	21	15	80
51	female	18		Standard TA	5	a	0		Social TP	a	a	1		ID TA	a	a	1		ID TP	6	6	1		Social TA	1	1	1		Standard TP	3	3	1			0.8	0.5			18	24	16	13	71
52	female	21		Social TP	a	a	1		ID TP	a	5	0		Standard TA	a	4	0		Social TA	6	6	1		Standard TP	a	a	1		ID TA	a	a	1			0.4	0.5			18	11	7	9	45
53	female	19		ID TA	a	a	1		Social TA	1	1	1		Standard TP	3	3	1		Social TP	a	a	1		Standard TA	5	a	0		ID TP	6	6	1			0.75	0.8			18	29	20	15	82
54	female	18		ID TP	a	5	0		Social TA	6	6	1		Standard TP	a	a	1		Social TP	a	a	1		Standard TA	4	4	1		ID TA	a	a	1			0.55	0.8			18	26	18	10	72
55	female	19		Standard TP	a	3	0		Social TP	a	a	1		ID TP	6	6	1		ID TA	a	a	1		Social TA	1	1	1		Standard TA	a	a	1			0.6	0.85			18	25	19	7	69
56	male	18		Social TP	a	a	1		ID TA	a	a	1		Standard TP	a	a	1		Standard TA	a	4	0		ID TP	4	5	0		Social TA	6	6	1			0.55	0.25			18	15	12	8	53
57	female	20		ID TA	a	a	1		ID TP	a	6	0		Standard TP	3	3	1		Social TA	1	1	1		Standard TA	a	a	1		Social TP	a	a	1			0.55	0.65			18	23	12	11	64
58	female	19		Standard TP	a	a	1		Social TP	a	a	1		Social TA	6	6	1		ID TA	a	a	1		Standard TA	4	4	1		ID TP	5	5	1			0.55	0.45			18	24	9	10	61
59	female	19		ID TA	a	a	1		Standard TP	3	3	1		ID TP	a	6	0		Social TA	1	1	1		Social TP	a	a	1		Standard TA	a	a	1			0.6	0.25			18	19	14	11	62
60	female	19		Standard TA	4	4	1		ID TA	a	a	1		Social TA	6	6	1		ID TP	5	5	1		Social TP	a	a	1		Standard TP	a	a	1			0.8	0.9			18	22	16	14	70
61	female	27		ID TP	6	6	1		Social TP	a	a	1		Standard TA	a	a	1		ID TA	a	a	1		Social TA	1	1	1		Standard TP	3	3	1			0.7	0.5			18	19	20	15	72
62	male	18		Social TP	a	a	1		Standard TA	a	4	0		Standard TP	a	a	1		ID TP	a	5	0		Social TA	a	6	0		ID TA	a	a	1			0.5	0.85			18	15	8	16	57
63	female	22		ID TP	a	6	0		Social TA	1	1	1		Standard TA	a	a	1		Social TP	a	a	1		Standard TP	3	3	1		ID TA	a	a	1			0.65	0.6			18	25	16	14	73
64	female	19		Social TA	6	6	1		Standard TA	1	4	0		Social TP	3	a	0		Standard TP	a	a	1		ID TA	2	a	0		ID TP	a	5	0			0.5	0.4			17	17	9	14	57
65	female	18		Standard TP	3	3	1		Social TP	a	a	1		ID TP	6	6	1		ID TA	a	a	1		Standard TA	3	a	0		Social TA	1	1	1			0.55	0.4			17	26	21	19	83
66	female	20		Social TP	1	a	0		ID TA	2	a	0		Standard TA	a	4	0		ID TP	a	5	0		Standard TP	a	a	1		Social TA	6	6	1			0.5	0.25			18	17	7	9	51
67	female	19		ID TP	a	6	0		ID TA	a	a	1		Social TA	1	1	1		Standard TA	a	a	1		Social TP	a	a	1		Standard TP	3	3	1			0.45	0.75			17	22	11	9	59
68	female	21		Social TA	6	6	1		Standard TA	a	4	0		Standard TP	a	a	1		ID TP	a	5	0		Social TP	a	a	1		ID TA	2	a	0			0.25	0.7			18	30	17	11	76
69	female	34		Standard TA	a	a	1		Social TP	1	a	0		ID TP	4	6	0		Social TA	1	1	1		ID TA	2	a	0		Standard TP	3	3	1			0.35	0.35			18	16	6	10	50
70	female	18		Standard TA	4	4	1		Social TA	a	6	0		ID TA	a	a	1		ID TP	5	5	1		Social TP	a	a	1		Standard TP	a	a	1			0.5	0.9			18	30	18	6	72
71	female	19		Standard TP	3	3	1		ID TP	a	6	0		Social TA	a	1	0		ID TA	a	a	1		Social TP	a	a	1		Standard TA	a	a	1			0.45	0.35			17	25	16	8	66
Explanations of labels:
Lineup 1	First lineup seen by a participant
Lineup 2	Second lineup seen by a participant
Lineup 3	Third lineup seen by a participant.
Lineup 4	Fourth lineup seen by a participant.
Lineup 4	Fifth lineup seen by a participant.
Lineup 6	Sixth lineup seen by a participant.
Resp	Participant's response ('a' means target declared absent, 1 means face in position 1 in the lineup, and so on)
Cresp	Correct answer to the lineup ('a' means target is absent, 1 means face in position 1 in the lineup, and so on)
Accuracy	Participant's response (Resp) coded as a function of the correct response (Cresp). 1 means an accurate response, 0 an inaccurate response.
Codes of Lineup identities
Standard TP	10,13,7,3,11,4			Note that identity numbers consistently refer to the same person (for example, identity 1 is the same person in all lineups). This is a different method of coding than Resp which captured the position in the lineup of the chosen face. Identity 7 is the target for odd numbered participants. Identity 1 is the target for even numbered participants.
Standard TA	12,9,8,1,2,6			Identity numbers are consistent with those used in Experiments 1 and 2 with identity 13 replacing identity 5.
ID TP	8,11,2,13,1,7
ID TA	3,12,4,9,6,10			Lineups are labelled consistently with Experiment 2 although the terms 'TP' and 'TA' do not refer to the targets of this experiment.
Social TP	13,8,11,12,3,9
Social TA	7,10,6,2,4,1
